# Supplementary material for: Detection of Hematopoietic Stem Cell Transcriptome in Human Fetal Kidneys and Kidney Organoids Derived From Human Induced Pluripotent Stem Cells
Source: Front Cell Dev Biol. 2021 Jun 11;9:668833. doi: 10.3389/fcell.2021.668833 (PMC8226023; doi:10.3389/fcell.2021.668833)
Supplement: Supplementary Table 1 — Table presenting differential expressed genes found in cluster 9 as compared to others clusters in human fetal kidney cortex. [file Table_1.xlsx]

## Sheet: Feuil1
gene symbol	description	p_val	p_val_adj	avg_logFC cluster 9 / other clusters	percent of cells positives in cluster 9	percent of cells positives in others clusters
SRGN	serglycin	0.000000e+00	0.000000e+00	3.5101006	0.908	0.011
TYROBP	TYRO protein tyrosine kinase binding protein	0.000000e+00	0.000000e+00	2.6363035	0.842	0.003
AIF1	allograft inflammatory factor 1	0.000000e+00	0.000000e+00	2.5726665	0.875	0.039
FCER1G	Fc fragment of IgE receptor Ig	0.000000e+00	0.000000e+00	2.0257601	0.825	0.007
CORO1A	coronin 1A	0.000000e+00	0.000000e+00	1.952294	0.825	0.028
LAPTM5	lysosomal protein transmembrane 5	0.000000e+00	0.000000e+00	1.8567379	0.883	0.012
HLA-DRA	major histocompatibility complex, class II, DR alpha	8.590673e-278	1.556544e-273	3.3328299	0.758	0.044
ARHGDIB	Rho GDP dissociation inhibitor beta	1.054854e-240	1.911290e-236	1.7169804	0.825	0.063
CXCR4	C-X-C motif chemokine receptor 4	5.161568e-214	9.352245e-210	2.3270686	0.808	0.068
HLA-B	major histocompatibility complex, class I, B	3.573437e-157	6.474711e-153	1.7383077	0.858	0.109
CD74	CD74 molecule	3.493449e-115	6.329780e-111	3.0782853	0.892	0.193
HLA-C	major histocompatibility complex, class I, C	3.004880e-94	5.444543e-90	1.6342965	0.908	0.219
ARPC1B	actin related protein 2/3 complex subunit 1B	2.546944e-90	4.614809e-86	1.4584647	0.800	0.183
CYBA	cytochrome b-245 alpha chain	5.402334e-76	9.788489e-72	1.268269	0.758	0.184
EZR	ezrin	3.363482e-69	6.094293e-65	1.3665193	0.800	0.226
B2M	beta-2-microglobulin	3.757022e-62	6.807348e-58	1.6959188	0.992	0.874
FTL	ferritin light chain	2.622439e-52	4.751597e-48	2.2176857	0.983	0.991
PFN1	profilin 1	3.771424e-51	6.833444e-47	1.1018237	0.975	0.837
GPX1	glutathione peroxidase 1	2.418107e-47	4.381369e-43	1.647589	0.883	0.556
OAZ1	ornithine decarboxylase antizyme 1	2.880776e-45	5.219677e-41	0.9077703	0.983	0.903
ARPC3	actin related protein 2/3 complex subunit 3	2.472189e-44	4.479359e-40	1.0166798	0.917	0.663
SH3BGRL3	SH3 domain binding glutamate rich protein like 3	2.347883e-43	4.254129e-39	1.2094052	0.908	0.559
SAT1	spermidine/spermine N1-acetyltransferase 1	4.577386e-41	8.293765e-37	2.4506195	0.883	0.584
TMSB4X	thymosin beta 4 X-linked	2.351646e-39	4.260948e-35	0.9379118	1.000	0.997
TPM3	tropomyosin 3	4.039559e-39	7.319277e-35	0.9303993	0.867	0.486
SQSTM1	sequestosome 1	1.196261e-37	2.167505e-33	1.2387851	0.833	0.377
ARPC2	actin related protein 2/3 complex subunit 2	1.541511e-36	2.793064e-32	0.9370998	0.908	0.695
NEAT1	nuclear paraspeckle assembly transcript 1	1.671480e-36	3.028554e-32	1.6546878	0.917	0.674
CST3	cystatin C	1.996877e-33	3.618142e-29	2.1934329	0.792	0.581
REL	REL proto-oncogene, NF-kB subunit	7.490995e-33	1.357293e-28	1.104068	0.758	0.357
TPT1	tumor protein, translationally-controlled 1	1.075740e-32	1.949134e-28	0.5573017	1.000	0.999
HSPD1	heat shock protein family D	6.137243e-31	1.112007e-26	0.7874673	0.975	0.933
FTH1	ferritin heavy chain 1	1.738548e-29	3.150076e-25	1.4701043	1.000	0.999
UBA52	ubiquitin A-52 residue ribosomal protein fusion product 1	2.635239e-28	4.774789e-24	0.4379137	0.983	0.994
MCL1	MCL1, BCL2 family apoptosis regulator	9.758887e-28	1.768213e-23	0.9316168	0.758	0.393
HSPH1	heat shock protein family H	4.921368e-26	8.917027e-22	0.8444851	0.942	0.796
RPLP1	ribosomal protein lateral stalk subunit P1	7.354942e-26	1.332642e-21	0.3610463	1.000	1.000
COTL1	coactosin like F-actin binding protein 1	3.240246e-25	5.871001e-21	1.0506476	0.817	0.520
CALM1	calmodulin 1	1.195902e-23	2.166855e-19	0.7064824	0.900	0.609
CLIC1	chloride intracellular channel 1	2.353571e-23	4.264436e-19	0.7654192	0.850	0.560
HSPE1	heat shock protein family E	8.895039e-23	1.611692e-18	0.6329032	0.975	0.936
EEF1B2	eukaryotic translation elongation factor 1 beta 2	3.572607e-22	6.473206e-18	0.580957	0.933	0.876
UBC	ubiquitin C	1.031928e-21	1.869751e-17	0.8486491	0.992	0.950
ATP5E		3.130178e-21	5.671569e-17	0.4818868	0.967	0.966
FAU	FAU, ubiquitin like and ribosomal protein S30 fusion	2.201992e-20	3.989790e-16	0.3237957	0.992	0.998
NPC2	NPC intracellular cholesterol transporter 2	2.951181e-20	5.347246e-16	1.1277988	0.783	0.594
RPLP2	ribosomal protein lateral stalk subunit P2	4.548397e-18	8.241241e-14	0.2593048	0.992	1.000
SERP1	stress associated endoplasmic reticulum protein 1	1.034840e-17	1.875027e-13	0.4892011	0.867	0.669
PABPC1	poly	1.151855e-15	2.087045e-11	0.4134638	0.967	0.948
SLC25A5	solute carrier family 25 member 5	1.775205e-14	3.216493e-10	0.5403144	0.808	0.737
EIF1	eukaryotic translation initiation factor 1	2.339573e-14	4.239072e-10	0.3121184	1.000	0.998
SELK		2.541240e-14	4.604473e-10	0.7817369	0.842	0.716
S100A11	S100 calcium binding protein A11	6.349187e-14	1.150409e-09	0.8247093	0.758	0.633
SERF2	small EDRK-rich factor 2	9.117044e-14	1.651917e-09	0.2917475	0.992	0.986
NOP10	NOP10 ribonucleoprotein	1.158304e-13	2.098731e-09	0.5102016	0.758	0.487
RPS28	ribosomal protein S28	3.758325e-13	6.809709e-09	0.2564121	1.000	1.000
CAPZB	capping actin protein of muscle Z-line subunit beta	4.346313e-13	7.875084e-09	0.5952878	0.758	0.592
RPS29	ribosomal protein S29	8.453176e-13	1.531631e-08	0.2746119	1.000	1.000
DNAJB1	DnaJ heat shock protein family	1.988582e-12	3.603113e-08	0.5654268	0.933	0.841
SDCBP	syndecan binding protein	2.478727e-12	4.491205e-08	0.6616057	0.758	0.557
BTG1	BTG anti-proliferation factor 1	2.740692e-12	4.965860e-08	0.8923802	0.775	0.601
PSAP	prosaposin	9.048752e-12	1.639543e-07	0.6605145	0.833	0.767
DUSP1	dual specificity phosphatase 1	3.682325e-11	6.672004e-07	0.4921929	0.817	0.564
COX4I1	cytochrome c oxidase subunit 4I1	5.714144e-11	1.035346e-06	0.2968962	0.933	0.936
UBE2D3	ubiquitin conjugating enzyme E2 D3	1.199681e-10	2.173702e-06	0.3807076	0.883	0.792
HSP90AA1	heat shock protein 90 alpha family class A member 1	3.300090e-10	5.979434e-06	0.4127855	1.000	0.999
PCBP1	poly	5.386982e-10	9.760672e-06	0.4278739	0.842	0.716
YBX1	Y-box binding protein 1	7.686210e-10	1.392664e-05	0.3772188	0.833	0.837
CFL1	cofilin 1	7.884590e-10	1.428609e-05	0.2672531	0.983	0.974
ACTB	actin beta	1.052187e-09	1.906458e-05	0.3932285	1.000	0.999
PGK1	phosphoglycerate kinase 1	3.330866e-09	6.035196e-05	0.4577908	0.758	0.643
SUB1	SUB1 homolog, transcriptional regulator	3.347264e-09	6.064909e-05	0.3576456	0.908	0.857
H3F3B	H3 histone family member 3B	3.753817e-09	6.801541e-05	0.3144709	0.992	0.993
DNAJB6	DnaJ heat shock protein family	2.326129e-07	4.214713e-03	0.4016447	0.925	0.868
CSTB	cystatin B	3.196237e-07	5.791261e-03	0.4852028	0.767	0.624
RHOA	ras homolog family member A	1.304527e-06	2.363672e-02	0.2910496	0.858	0.814
HSPA1A	heat shock protein family A	2.979785e-06	5.399072e-02	0.331032	0.942	0.994
HSPB1	heat shock protein family B	3.516737e-06	6.371975e-02	0.4753915	0.925	0.941
GPBP1	GC-rich promoter binding protein 1	5.387406e-06	9.761441e-02	0.4378892	0.800	0.769
EIF4A1	eukaryotic translation initiation factor 4A1	2.656840e-05	4.813928e-01	0.2558842	0.958	0.966
SRSF7	serine and arginine rich splicing factor 7	1.013511e-03	1.000000e+00	0.3631672	0.800	0.726
GPX4	glutathione peroxidase 4	1.382765e-03	1.000000e+00	0.2528755	0.817	0.758
ENO1	enolase 1	2.661079e-02	1.000000e+00	0.2645355	0.742	0.769
